# Supplementary material for: Morphological Manipulation of DNA Gel Microbeads with Biomolecular Stimuli
Source: Nanomaterials (Basel). 2021 Jan 22;11(2):293. doi: 10.3390/nano11020293 (PMC7912653; doi:10.3390/nano11020293)
Supplement: Supplementary file 1 [file nanomaterials-11-00293-s001.zip]

Archive with 9 entries (8 files):
- data/
- data/swelling.avi
- __MACOSX/data/._swelling.avi
- data/swelling dnahydrogels.tif
- __MACOSX/data/._swelling dnahydrogels.tif
- data/shrinking.avi
- __MACOSX/data/._shrinking.avi
- data/shrinking dnahydrogels.tif
- __MACOSX/data/._shrinking dnahydrogels.tif
